# Supplementary material for: Comprehensive analysis of bulk and single-cell transcriptomic data reveals a novel signature associated with endoplasmic reticulum stress, lipid metabolism, and liver metastasis in pancreatic cancer
Source: J Transl Med. 2024 Apr 29;22:393. doi: 10.1186/s12967-024-05158-y (PMC11057100; doi:10.1186/s12967-024-05158-y)
Supplement: Supplementary file 6 — Additional file 6. Table S5. The results of subclass mapping for immunotherapy response. [file 12967_2024_5158_MOESM6_ESM.txt]

*** Subbclass Mappping Results ***

input.data.A:  /expanse/projects/mesirovlab/genepattern/servers/ucsd.prod/jobResults/22875/Immune2.for.SubMap.gct
input.data.B:  /expanse/projects/mesirovlab/genepattern/servers/ucsd.prod/jobResults/22875/skcm.immunotherapy.for.SubMap.gct
# of intersection genes:  752
input.cls.A:  /expanse/projects/mesirovlab/genepattern/servers/ucsd.prod/jobResults/22875/Immune2.for.SubMap.cls
input.cls.B:  /expanse/projects/mesirovlab/genepattern/servers/ucsd.prod/jobResults/22875/skcm.immunotherapy.for.SubMap.cls
# of marker genes:  100
# of permutation for nominal-p of ES:  100
# of permutation for nominal-p of Fisher's statistics:  1000
SNR weight for ES (1=yes, 0=no):  1
choice of null distribution:  pool
p-value correction method (for Fisher's statistics):  Bonferroni

$SA.matrix
   B1          B2 B3 B4
A1  1 1.000000000  1  1
A2  1 0.007992008  1  1

$nominal.p.matrix.Fisher
          B1          B2        B3        B4
A1 0.5234765 0.678321678 0.8771229 0.7722278
A2 0.8121878 0.000999001 0.3196803 0.2557443

$nominal.p.matrix.ES.A.on.B
          B1          B2        B3        B4
A1 0.6004994 0.335830212 0.6978777 0.4918851
A2 0.6966292 0.003745318 0.5667915 0.5093633

$nominal.p.matrix.ES.B.on.A
          B1         B2        B3        B4
A1 0.3258427 0.95006242 0.8327091 0.8676654
A2 0.6754057 0.05118602 0.1685393 0.1335830
